# Supplementary material for: Direct and indirect effect of 10 valent pneumococcal vaccine on nasopharyngeal carriage in children under 2 years of age in Matiari, Pakistan
Source: Vaccine. 2021 Feb 22;39(8):1319–27. doi: 10.1016/j.vaccine.2020.12.066 (PMC7910277; doi:10.1016/j.vaccine.2020.12.066)
Supplement: Supplementary data 1 [file mmc1.xml]

<?xml version="1.0" encoding="utf-8" standalone="no"?>
<data>
  <datasets>
    <author>imran.nisar@aku.edu;imran.nisar@gmail.com</author>
    <type>0</type>
    <dataset>
      <value>4</value>
      <reason>Data will be made available on request</reason>
      <comments />
    </dataset>
  </datasets>
</data>
